# Supplementary material for: Linking Self-Control to Negative Risk-Taking Behavior among Chinese Late Adolescents: A Moderated Mediation Model
Source: Int J Environ Res Public Health. 2022 Jun 22;19(13):7646. doi: 10.3390/ijerph19137646 (PMC9265433; doi:10.3390/ijerph19137646)
Supplement: Supplementary file 1 [file ijerph-19-07646-s001.zip]

Archive with 1 entries (1 files):
- ijerph-1711507-supplementary.pdf
